# Supplementary material for: Effects of Community-Led Total Sanitation (CLTS) Boosting and Household Factors on Latrine Ownership in Siaya County, Kenya
Source: Int J Environ Res Public Health. 2023 Sep 18;20(18):6781. doi: 10.3390/ijerph20186781 (PMC10531019; doi:10.3390/ijerph20186781)
Supplement: Supplementary file 1 [file ijerph-20-06781-s001.zip]

Archive with 3 entries (3 files):
- Supplement 1. Baseline Questionnaire.pdf
- Supplement 2. Follow-up Questionnaire.pdf
- Supplement 3. example_IC_used.pdf
